# Supplementary material for: Molecular Identification of Spotted Fever Group Rickettsiae in Ticks in the Republic of Korea
Source: Pathogens. 2024 Jul 10;13(7):575. doi: 10.3390/pathogens13070575 (PMC11280320; doi:10.3390/pathogens13070575)
Supplement: Supplementary file 1 [file pathogens-13-00575-s001.zip]

Archive with 1 entries (1 files):
- pathogens-3081953-supplementary.pdf
